# Supplementary material for: ﻿Maxillariaanacatalinaportillae (Orchidaceae, Maxillariinae), a new remarkable species from Ecuador
Source: PhytoKeys. 2022 Feb 17;190:15–33. doi: 10.3897/phytokeys.190.77918 (PMC8873151; doi:10.3897/phytokeys.190.77918)
Supplement: XML Treatment for Maxillaria anacatalinaportillae [file phytokeys.190.77918-treatment1.xml]

<!DOCTYPE tp:taxon-treatment
  PUBLIC "-//TaxonX//DTD Taxonomic Treatment Publishing DTD v0 20100105//EN" "tax-treatment-NSO.dtd">
<tp:taxon-treatment xmlns:tp="http://www.plazi.org/taxpub"><tp:treatment-meta><kwd-group><label>Taxon classification</label><kwd>
              <named-content content-type="kingdom">Plantae</named-content>
            </kwd><kwd>
              <named-content content-type="order">Asparagales</named-content>
            </kwd><kwd>
              <named-content content-type="family">Orchidaceae</named-content>
            </kwd></kwd-group><mixed-citation publication-type="journal"><person-group><name><surname>Lipińska</surname><given-names>Monika M.</given-names></name><name><surname>Olędrzyńska</surname><given-names>Natalia</given-names></name><name><surname>Portilla</surname><given-names>Alex</given-names></name><name><surname>Łuszczek</surname><given-names>Dorota</given-names></name><name><surname>Sumbembayev</surname><given-names>Aidar A.</given-names></name><name><surname>Szlachetko</surname><given-names>Dariusz L.</given-names></name></person-group><article-title>﻿<italic><tp:taxon-name><tp:taxon-name-part taxon-name-part-type="genus" reg="Maxillaria">Maxillaria</tp:taxon-name-part><tp:taxon-name-part taxon-name-part-type="species" reg="anacatalinaportillae">anacatalinaportillae</tp:taxon-name-part></tp:taxon-name></italic> (<tp:taxon-name><tp:taxon-name-part taxon-name-part-type="family">Orchidaceae</tp:taxon-name-part></tp:taxon-name>, <tp:taxon-name><tp:taxon-name-part taxon-name-part-type="subtribe">Maxillariinae</tp:taxon-name-part></tp:taxon-name>), a new remarkable species from Ecuador</article-title><source>PhytoKeys</source><day>17</day><month>02</month><year>2022</year><volume>190</volume><fpage>15</fpage><lpage>33</lpage><pub-id pub-id-type="doi">10.3897/phytokeys.190.77918</pub-id></mixed-citation></tp:treatment-meta><tp:nomenclature><label>﻿</label><tp:taxon-name>
            <object-id xmlns:xlink="http://www.w3.org/1999/xlink" content-type="arpha" xlink:type="simple">2C87298D-5484-5DAF-8506-0EA337623F3B</object-id>
            <tp:taxon-name-part taxon-name-part-type="genus" reg="Maxillaria">Maxillaria</tp:taxon-name-part>
            <tp:taxon-name-part taxon-name-part-type="species" reg="anacatalinaportillae">anacatalinaportillae</tp:taxon-name-part>
            <object-id xmlns:xlink="http://www.w3.org/1999/xlink" content-type="ipni" xlink:type="simple">urn:lsid:ipni.org:names:77255006-1</object-id>
          </tp:taxon-name><tp:taxon-authority>Szlach. &amp; Lipińska</tp:taxon-authority><tp:taxon-status xmlns:xlink="http://www.w3.org/1999/xlink" xlink:type="simple">sp. nov.</tp:taxon-status><xref ref-type="fig" rid="F3">Figs 3</xref><xref ref-type="fig" rid="F4">, 4</xref><tp:nomenclature-citation-list><tp:nomenclature-citation><tp:taxon-name>
                <tp:taxon-name-part taxon-name-part-type="genus" reg="Maxillaria">Maxillaria</tp:taxon-name-part>
                <tp:taxon-name-part taxon-name-part-type="species" reg="anacatalinaportillae">anacatalinaportillae</tp:taxon-name-part>
              </tp:taxon-name><comment>Type: ECUADOR. Carchi Province, Maldonado. Alt. 1700 m. 11.04.2003. <italic>A. Portilla</italic> s.n. (Holotype: UGDA-DLSz! – spirit, drawings, photo).</comment></tp:nomenclature-citation></tp:nomenclature-citation-list></tp:nomenclature><tp:treatment-sec sec-type="diagnosis" id="SECID0E6MAE"><title>Diagnosis.</title><p><italic><tp:taxon-name><tp:taxon-name-part taxon-name-part-type="genus" reg="Maxillaria">M.</tp:taxon-name-part><tp:taxon-name-part taxon-name-part-type="species" reg="anacatalinaportillae">anacatalinaportillae</tp:taxon-name-part></tp:taxon-name></italic> appears to be similar to <italic><tp:taxon-name><tp:taxon-name-part taxon-name-part-type="genus" reg="Maxillaria">M.</tp:taxon-name-part><tp:taxon-name-part taxon-name-part-type="species" reg="grandis">grandis</tp:taxon-name-part></tp:taxon-name></italic>, <italic><tp:taxon-name><tp:taxon-name-part taxon-name-part-type="genus" reg="Maxillaria">M.</tp:taxon-name-part><tp:taxon-name-part taxon-name-part-type="species" reg="sanderiana">sanderiana</tp:taxon-name-part></tp:taxon-name></italic> and <italic><tp:taxon-name><tp:taxon-name-part taxon-name-part-type="genus" reg="Maxillaria">M.</tp:taxon-name-part><tp:taxon-name-part taxon-name-part-type="species" reg="wojii">wojii</tp:taxon-name-part></tp:taxon-name></italic>. The new entity can be easily separated from <italic><tp:taxon-name><tp:taxon-name-part taxon-name-part-type="genus" reg="Maxillaria">M.</tp:taxon-name-part><tp:taxon-name-part taxon-name-part-type="species" reg="grandis">grandis</tp:taxon-name-part></tp:taxon-name></italic> Rchb.f. by having flat margins of petals, which are gently angled (vs undulate and strongly recurved petals), longer lip callus extending beyond the middle of the lip (vs lip callus not reaching lip middle point) and form of lip middle lobe, which is broadly cordate or triangular when spread, with fold down margins (vs lip middle lobe oblong-elliptic, with undulate and planar margins). The lip middle lobe of <italic><tp:taxon-name><tp:taxon-name-part taxon-name-part-type="genus" reg="Maxillaria">M.</tp:taxon-name-part><tp:taxon-name-part taxon-name-part-type="species" reg="sanderiana">sanderiana</tp:taxon-name-part></tp:taxon-name></italic> has strongly undulated and planar margins, and petals are shorter than dorsal sepal (vs equal in length in our new species). <italic><tp:taxon-name><tp:taxon-name-part taxon-name-part-type="genus" reg="Maxillaria">Maxillaria</tp:taxon-name-part><tp:taxon-name-part taxon-name-part-type="species" reg="wojii">wojii</tp:taxon-name-part></tp:taxon-name></italic> can be easily distinguished from all other species mentioned above by unique lip callus, consisting of the main part flanked by pair of subsidiary calli. Lip callus of <italic><tp:taxon-name><tp:taxon-name-part taxon-name-part-type="genus" reg="Maxillaria">M.</tp:taxon-name-part><tp:taxon-name-part taxon-name-part-type="species" reg="anacatalinaportillae">anacatalinaportillae</tp:taxon-name-part></tp:taxon-name></italic> is very massive flanked by narrow wings on each side.</p></tp:treatment-sec><tp:treatment-sec sec-type="description" id="SECID0E4PAE"><title>Description.</title><p>Plants caespitose. Pseudobulbs 4–5.5 cm long, 4–4.5 cm wide, ellipsoid to almost orbicular, laterally compressed, unifoliate, supported basally by 1–2 leafy sheaths. Sheaths petiolate; petiole up to 20 cm long, conduplicate, narrow; blade up to 30 cm long and 8.5 cm wide, ligulate to oblong-elliptic, acute to shortly acuminate at apex, basally cuneate. Leaf petiolate; petiole up to 5 cm long, conduplicate; blade up to 33 cm long and 7.5 cm wide, similar in form to sheaths, ligulate to oblong-elliptic, acute to shortly acuminate. Peduncle ca 5–7 cm long, enveloped in 4–5 sheaths, erect, basal, single-flowered; sheaths elliptic-lanceolate, acute, thin, fibrous, brownish. Flowers large and showy, scentless, campanulate, not fully opened, resupinate, sepals red-wine or maroon outside, yellow inside with red-maroon basal part (Fig. <xref ref-type="fig" rid="F3">3</xref>); petals yellow with red-maroon veins and irregular dots on both sides of the middle vein, lip basal part yellow, callus yellow with dark apical part, middle lobe red-black with grayish suffusion, margins yellow, red-maroon outside, gynostemium yellowish with red-maroon on the ventral surface below stigma, anther yellow. Floral bracts ca 60 mm long, elliptic-lanceolate, greenish-brown with maroon veins. Ovary 30 mm long, glabrous. Tepals thick, fibrous. Dorsal sepal 60–62 mm long, 25–27 mm wide, elliptic-ovate, concave along midvein, apex subobtuse, canaliculated. Petals 60–62 mm long, 23–25 mm wide, oblong-lanceolate to ligulate-lanceolate, falcate at base, apex attenuate, thickened, subobtuse. Lateral sepals 75 mm long, 30–32 mm wide, obliquely oblong triangular, somewhat concave at the base, apex thickened, subobtuse. Lip hinged on the column foot, ca 45 mm long in total, 30 mm wide when spread, very stiff, gently arched, papillate in the apical half, 3-lobed in the apical third, callus very massive reaching beyond the midpoint of the lip, ligulate-ovate, flanked by narrow wing on each side; middle lobe ca 13–15 mm long, 18–20 mm wide, broadly cordate or triangular when spread, concave along midvein, margins crenulate-undulate, fold-down; lateral lobes 30 mm long, oblong-ovate in outline, canaliculated in natural position. <abbrev xmlns:xlink="http://www.w3.org/1999/xlink" xlink:title="scanning electron microscopy" id="ABBRID0EHQAE" xlink:type="simple">SEM</abbrev> analysis revealed the presence of copious moniliform trichomes and pseudopollen grains on the lip surface, mainly middle lobe and callus (Fig. <xref ref-type="fig" rid="F5">5</xref>). Lip base and lateral lobes were rather smooth, with villiform to obpyriform papillae towards the middle part of the lip (Fig. <xref ref-type="fig" rid="F5">5B</xref>). These papillae seem to be the early stage in the development of the moniliform trichomes. Gynostemium 23 mm long, column foot 33 mm long, apically upcurved, clinandrium densely glandular.</p><fig id="F3" position="float" orientation="portrait"><object-id xmlns:xlink="http://www.w3.org/1999/xlink" content-type="doi" xlink:type="simple">10.3897/phytokeys.190.77918.figure3</object-id><object-id xmlns:xlink="http://www.w3.org/1999/xlink" content-type="arpha" xlink:type="simple">B74A7FD0-D1BE-5C85-B54F-024E204CFD95</object-id><label>Figure 3.</label><caption><p><italic><tp:taxon-name><tp:taxon-name-part taxon-name-part-type="genus" reg="Maxillaria">Maxillaria</tp:taxon-name-part><tp:taxon-name-part taxon-name-part-type="species" reg="anacatalinaportillae">anacatalinaportillae</tp:taxon-name-part></tp:taxon-name></italic><bold>A</bold> complete flower <bold>B</bold> column <bold>C</bold> pollinia and anther cap <bold>D</bold> side view of the column and lip <bold>E</bold> perianth parts <bold>F</bold> lip <bold>G</bold> habit. (Phot. Hugo Medina).</p></caption><graphic xmlns:xlink="http://www.w3.org/1999/xlink" xlink:href="phytokeys-190-015-g003.jpg" position="float" orientation="portrait" xlink:type="simple" id="oo_647443.jpg"><uri content-type="original_file" xlink:type="simple">https://binary.pensoft.net/fig/647443</uri></graphic></fig><fig id="F4" position="float" orientation="portrait"><object-id xmlns:xlink="http://www.w3.org/1999/xlink" content-type="doi" xlink:type="simple">10.3897/phytokeys.190.77918.figure4</object-id><object-id xmlns:xlink="http://www.w3.org/1999/xlink" content-type="arpha" xlink:type="simple">0ADE6F24-2F02-5A03-8184-A7D2EDFAA7C8</object-id><label>Figure 4.</label><caption><p>Drawing of the flower parts of <italic><tp:taxon-name><tp:taxon-name-part taxon-name-part-type="genus" reg="Maxillaria">Maxillaria</tp:taxon-name-part><tp:taxon-name-part taxon-name-part-type="species" reg="anacatalinaportillae">anacatalinaportillae</tp:taxon-name-part></tp:taxon-name></italic><bold>A</bold> flower <bold>B</bold> general habit <bold>C</bold> lip <bold>D</bold> dorsal sepal <bold>E</bold> petal <bold>F</bold> lateral sepal. Scale bars: 5 cm (<bold>A</bold>); 10 cm (<bold>B</bold>); 10 mm (<bold>C-F</bold>). Drawn by N. Olędrzyńska from the holotype.</p></caption><graphic xmlns:xlink="http://www.w3.org/1999/xlink" xlink:href="phytokeys-190-015-g004.jpg" position="float" orientation="portrait" xlink:type="simple" id="oo_647444.jpg"><uri content-type="original_file" xlink:type="simple">https://binary.pensoft.net/fig/647444</uri></graphic></fig><fig id="F5" position="float" orientation="portrait"><object-id xmlns:xlink="http://www.w3.org/1999/xlink" content-type="doi" xlink:type="simple">10.3897/phytokeys.190.77918.figure5</object-id><object-id xmlns:xlink="http://www.w3.org/1999/xlink" content-type="arpha" xlink:type="simple">7D36CE37-D0F7-5B0D-9F79-335A1597B2F4</object-id><label>Figure 5.</label><caption><p><italic><tp:taxon-name><tp:taxon-name-part taxon-name-part-type="genus" reg="Maxillaria">Maxillaria</tp:taxon-name-part><tp:taxon-name-part taxon-name-part-type="species" reg="anacatalinaportillae">anacatalinaportillae</tp:taxon-name-part></tp:taxon-name></italic><bold>A</bold> masses of pseudopollen accumulated on the midlobe <bold>B</bold> conical, villiform, and obpyriform papillae <bold>C</bold> grains of pseudopollen on the single celled trichome <bold>D, E</bold> magnification of moniliform trichomes <bold>F</bold> moniliform trichomes scattered on the lip surface (Phot. D. Łuszczek). Scale bars: 50μm (<bold>A</bold>); 100μm (<bold>B, D, E</bold>); 50μm (<bold>C</bold>); 200μm (<bold>F</bold>).</p></caption><graphic xmlns:xlink="http://www.w3.org/1999/xlink" xlink:href="phytokeys-190-015-g005.jpg" position="float" orientation="portrait" xlink:type="simple" id="oo_647445.jpg"><uri content-type="original_file" xlink:type="simple">https://binary.pensoft.net/fig/647445</uri></graphic></fig></tp:treatment-sec><tp:treatment-sec sec-type="ecology" id="SECID0ENUAE"><title>Ecology and distribution.</title><p>Grows as an epiphyte in cloud rainforest at altitude of 1700 m asl, known only from the type location.</p></tp:treatment-sec><tp:treatment-sec sec-type="Eponymy" id="SECID0ESUAE"><title>Eponymy.</title><p>Name dedicated to Ana Catalina Portilla Schröder – daughter of Alex Portilla, finder of the new entity.</p></tp:treatment-sec><tp:treatment-sec sec-type="conservation status" id="SECID0EXUAE"><title>Conservation status.</title><p>According to the IUCN Red List criteria (<xref ref-type="bibr" rid="B20">IUCN 2019</xref>), the new entity should be classified as critically endangered (<abbrev xmlns:xlink="http://www.w3.org/1999/xlink" xlink:title="critically endangered" id="ABBRID0EBVAE" xlink:type="simple">CR</abbrev> B2ab (iii)), based on the small number of known populations and restricted area of distribution. The province of Carchi in recent years suffered from problems caused by climate change, anthropogenic impact on the environment, and the lack of awareness of natural resources. The change of land use, expansion of the agricultural frontier, population growth, or the opening of new roads are some dynamics that generate pressure on the ecosystems, compromising the ecological processes that take place in them. According to Global Forest Watch, from 2001 to 2020, Carchi lost 8.34 kha of tree cover, equivalent to a 3.7% decrease in tree cover since 2000.</p></tp:treatment-sec><tp:treatment-sec sec-type="notes" id="SECID0EFVAE"><title>Notes.</title><p>We know about several living collections in Ecuador that are probably representing the new entity, however, since we were not able to investigate these plants in person, we can only treat them as possible representative specimens. According to A. Hirtz, collections are located in Botanic Garden of Quito, Orquidario Las Juntas (near Gualtal at the south side of the Golondrinas Volcano, owned by Arturo and Esmeralda Mendez), Quinche (near the airport of Quito, collection of Juan Galarza), and Orquidario Casa Dracula in Quinshul (owned by Hector Yela).</p></tp:treatment-sec><tp:treatment-sec sec-type="Phylogeny" id="SECID0EKVAE"><title>Phylogeny.</title><p>The results are presented on the maximum clade credibility tree obtained from Bayesian analysis. Support of particular clades (PP and additionally <abbrev xmlns:xlink="http://www.w3.org/1999/xlink" xlink:title="bootsrap" id="ABBRID0EQVAE" xlink:type="simple">BS</abbrev> – from ML analysis) is marked with a square circle or pentagon, according to the legend given on the Fig. <xref ref-type="fig" rid="F2">2</xref>.</p><p>Obtained phylogenetic tree consists of representatives of <tp:taxon-name><tp:taxon-name-part taxon-name-part-type="subtribe">Maxillariinae</tp:taxon-name-part></tp:taxon-name>, including those recently recognized by some authors (e.g. <xref ref-type="bibr" rid="B28">Szlachetko et al. 2012</xref>) genera <italic><tp:taxon-name><tp:taxon-name-part taxon-name-part-type="genus" reg="Calawaya">Calawaya</tp:taxon-name-part></tp:taxon-name></italic> (III) and <italic><tp:taxon-name><tp:taxon-name-part taxon-name-part-type="genus" reg="Pseudocymbidium">Pseudocymbidium</tp:taxon-name-part></tp:taxon-name></italic> (represented by <italic><tp:taxon-name><tp:taxon-name-part taxon-name-part-type="genus" reg="Maxillaria">M.</tp:taxon-name-part><tp:taxon-name-part taxon-name-part-type="species" reg="lueri">lueri</tp:taxon-name-part></tp:taxon-name></italic> Dodson = <italic><tp:taxon-name><tp:taxon-name-part taxon-name-part-type="genus" reg="Pseudocymbidium">Pseudocymbidium</tp:taxon-name-part><tp:taxon-name-part taxon-name-part-type="species" reg="lueri">lueri</tp:taxon-name-part></tp:taxon-name></italic> (Dodson) Szlach. and Sitko). <italic><tp:taxon-name><tp:taxon-name-part taxon-name-part-type="genus" reg="Maxillaria">Maxillaria</tp:taxon-name-part></tp:taxon-name></italic> s. str. (II) seems to be monophyletic, but there is no PP or <abbrev xmlns:xlink="http://www.w3.org/1999/xlink" xlink:title="bootsrap" id="ABBRID0EOXAE" xlink:type="simple">BS</abbrev> support for this clade. The clade of <italic><tp:taxon-name><tp:taxon-name-part taxon-name-part-type="genus" reg="Maxillaria">Maxillaria</tp:taxon-name-part><tp:taxon-name-part taxon-name-part-type="species" reg="grandiflora">grandiflora</tp:taxon-name-part></tp:taxon-name></italic>-complex is well supported and includes the new species <italic><tp:taxon-name><tp:taxon-name-part taxon-name-part-type="genus" reg="Maxillatia">Maxillatia</tp:taxon-name-part><tp:taxon-name-part taxon-name-part-type="species" reg="anacatalinaportillae">anacatalinaportillae</tp:taxon-name-part></tp:taxon-name></italic>.</p></tp:treatment-sec><tp:treatment-sec><!--Section generated to contain objects referenced in tp:taxon-treatment.--><fig id="F2" position="float" orientation="portrait"><object-id xmlns:xlink="http://www.w3.org/1999/xlink" content-type="doi" xlink:type="simple">10.3897/phytokeys.190.77918.figure2</object-id><object-id xmlns:xlink="http://www.w3.org/1999/xlink" content-type="arpha" xlink:type="simple">06304136-057B-5C22-BFDD-4F90A7CA13E8</object-id><label>Figure 2.</label><caption><p>Phylogenetic placement of <italic><tp:taxon-name><tp:taxon-name-part taxon-name-part-type="genus" reg="Maxillaria">Maxillaria</tp:taxon-name-part><tp:taxon-name-part taxon-name-part-type="species" reg="anacatalinaportillae">anacatalinaportillae</tp:taxon-name-part></tp:taxon-name></italic>. Maximum clade credibility tree based on combined ITS and <italic>matK</italic> data.</p></caption><graphic xmlns:xlink="http://www.w3.org/1999/xlink" xlink:href="phytokeys-190-015-g002.jpg" position="float" orientation="portrait" xlink:type="simple" id="oo_649016.jpg"><uri content-type="original_file" xlink:type="simple">https://binary.pensoft.net/fig/649016</uri></graphic></fig></tp:treatment-sec><ref-list><ref id="B20"><mixed-citation xmlns:xlink="http://www.w3.org/1999/xlink" xlink:type="simple"><institution xlink:type="simple">IUCN</institution> (<year>2019</year>) Guidelines for using the IUCN Red List Categories and Criteria. Version 14. <ext-link xlink:href="https://www.iucnredlist.org/resources/redlistguidelines" ext-link-type="uri" xlink:type="simple">https://www.iucnredlist.org/resources/redlistguidelines</ext-link> [accessed June 2021]</mixed-citation></ref><ref id="B28"><mixed-citation xmlns:xlink="http://www.w3.org/1999/xlink" xlink:type="simple"><person-group><name name-style="western"><surname>Szlachetko</surname><given-names>DL</given-names></name><name name-style="western"><surname>Sitko</surname><given-names>M</given-names></name><name name-style="western"><surname>Tukałło</surname><given-names>P</given-names></name><name name-style="western"><surname>Mytnik-Ejsmont</surname><given-names>J</given-names></name></person-group> (<year>2012</year>) <article-title>Taxonomy of the subtribe <tp:taxon-name><tp:taxon-name-part taxon-name-part-type="subtribe">Maxillariinae</tp:taxon-name-part></tp:taxon-name> (<tp:taxon-name><tp:taxon-name-part taxon-name-part-type="family">Orchidaceae</tp:taxon-name-part></tp:taxon-name>, <tp:taxon-name><tp:taxon-name-part taxon-name-part-type="suborder">Vandoideae</tp:taxon-name-part></tp:taxon-name>) revised.</article-title><source>Biodiversity Research and Conservation</source><volume>25</volume>(<issue>1</issue>): <fpage>13</fpage>–<lpage>38</lpage>. <ext-link xlink:href="10.2478/v10119-012-0017-2" ext-link-type="doi" xlink:type="simple">https://doi.org/10.2478/v10119-012-0017-2</ext-link></mixed-citation></ref></ref-list></tp:taxon-treatment>
